# Supplementary material for: Melatonin Delays Postharvest Senescence through Suppressing the Inhibition of BrERF2/BrERF109 on Flavonoid Biosynthesis in Flowering Chinese Cabbage
Source: Int J Mol Sci. 2023 Feb 2;24(3):2933. doi: 10.3390/ijms24032933 (PMC9918124; doi:10.3390/ijms24032933)
Supplement: Supplementary file 1 [file ijms-24-02933-s001.zip]

Archive with 1 entries (1 files):
- ijms-2175883-supplementary.pdf
